# Supplementary material for: The Probiotic Strain Clostridium butyricum TO-A Produces Butyrate by Utilizing Lactate and Acetate
Source: Int J Mol Sci. 2025 Mar 24;26(7):2951. doi: 10.3390/ijms26072951 (PMC11988312; doi:10.3390/ijms26072951)
Supplement: Supplementary file 1 [file ijms-26-02951-s001.zip]

Archive with 1 entries (1 files):
- ijms-3525250-supplementary.pdf
